# Supplementary material for: PNOC Expressed by B Cells in Cholangiocarcinoma Was Survival Related and LAIR2 Could Be a T Cell Exhaustion Biomarker in Tumor Microenvironment: Characterization of Immune Microenvironment Combining Single-Cell and Bulk Sequencing Technology
Source: Front Immunol. 2021 Mar 24;12:647209. doi: 10.3389/fimmu.2021.647209 (PMC8024580; doi:10.3389/fimmu.2021.647209)
Supplement: Supplementary Table 3 — Clinical information for CHOL bulk sequencing samples in TCGA database. [file Table_3.xlsx]

## Sheet: supplemental table3
SAMPLE_ID	ONCOTREE_CODE	CANCER_TYPE_DETAILED	sex	height	weight	race	ETHNICITY	HISTORY_OTHER_MALIGNANCY	HISTORY_NEOADJUVANT_TRTYN	TUMOR_STATUS	FAMILY_HISTORY_OF_CANCER	FAMILY_HISTORY_CANCER_NUMBER_RELATIVES	FAMILY_HISTORY_CANCER_RELATIONSHIP	HISTORY_HEPATO_CARCINOMA_RISK_FACTORS	OTHER_HEPATO_CARCINOMA_RISK_FACTORS	RADIATION_TREATMENT_ADJUVANT	PHARMACEUTICAL_TX_ADJUVANT	ABLATION_EMBOLIZATION_TX_ADJUVANT	HISTOLOGICAL_DIAGNOSIS	DEFINITIVE_SURGICAL_PROCEDURE	GRADE	RESIDUAL_TUMOR	AJCC_TUMOR_PATHOLOGIC_PT	AJCC_NODES_PATHOLOGIC_PN	AJCC_METASTASIS_PATHOLOGIC_PM	AJCC_PATHOLOGIC_TUMOR_STAGE	VASCULAR_INVASION	PERINEURAL_INVASION	CHILD_PUGH_CLASSIFICATION	AFP_AT_PROCUREMENT	AFP_NORM_RANGE_LOWER	AFP_NORM_RANGE_UPPER	PLATELET_COUNT_PRERESECTION	PLATELET_NORM_RANGE_LOWER	PLATELET_NORM_RANGE_UPPER	PROTHROMBIN_TIME_INR_AT_PROCUREMENT	PROTHROM_TIME_INR_NORM_RANGE_LOWER	PROTHROMBIN_TIME_NORM_RANGE_UPPER	SERUM_ALBUMIN_PRERESECTION	SERUM_ALBUMIN_NORM_RANGE_LOWER	SERUM_ALBUMIN_NORM_RANGE_UPPER	BILIRUBIN_TOTAL	BILIRUBIN_TOTAL_NORM_RANGE_LOWER	BILIRUBIN_TOTAL_NORM_RANGE_UPPER	CREATININE_LEVEL_PRERESECTION	CREATININE_NORM_RANGE_LOWER	CREATININE_NORM_RANGE_UPPER	ISHAK_FIBROSIS_SCORE	ECOG_SCORE
TCGA-ZD-A8I3-01	IHCH	Intrahepatic Cholangiocarcinoma	Female	152	49	ASIAN	NOT HISPANIC OR LATINO	No	No	TUMOR FREE	NO	NA	NA	No History of Primary Risk Factors	NA	NA	NA	NA	Cholangiocarcinoma; intrahepatic	Lobectomy	G3	R0	T2	N0	M0	Stage II	NA	NA	NA	NA	NA	NA	NA	NA	NA	NA	NA	NA	NA	NA	NA	NA	NA	NA	NA	NA	NA	NA	3
TCGA-W5-AA30-01	IHCH	Intrahepatic Cholangiocarcinoma	Male	188	102	WHITE	NOT HISPANIC OR LATINO	No	No	TUMOR FREE	YES	1	Brother	Smoking	NA	NO	NO	NO	Cholangiocarcinoma; intrahepatic	Lobectomy	G3	R0	T1	N0	M0	Stage I	None	NO	NA	3.7	0	6	134	150	450	1	0.8	1.2	4.3	3.5	5	0.9	0.1	1	1	0.8	1.3	0 - No Fibrosis	0
TCGA-W5-AA38-01	IHCH	Intrahepatic Cholangiocarcinoma	Female	168	73	WHITE	NOT HISPANIC OR LATINO	No	No	TUMOR FREE	YES	1	Mother	No History of Primary Risk Factors	NA	NO	NO	NO	Cholangiocarcinoma; intrahepatic	Lobectomy	G3	R0	T1	N0	M0	Stage I	None	NO	A	2.2	0	6	239	150	450	1	0.8	1.2	4.8	3.5	5	0.3	0.1	1	0.6	0.6	1.1	1,2 - Portal Fibrosis	1
TCGA-YR-A95A-01	PHCH	Perihilar Cholangiocarcinoma	Male	177	77	WHITE	NA	No	No	WITH TUMOR	YES	NA	Sister	No History of Primary Risk Factors	NA	NO	NO	NO	Cholangiocarcinoma; hilar/perihilar	Segmentectomy, Multiple	G2	R1	T2	NX	M1	Stage IV	NA	YES	NA	1.38	0	15	240000	125000	450000	0.9	0	1.2	4.3	3.4	4.8	2	NA	NA	0.8	0.7	1.2	NA	NA
TCGA-W5-AA36-01	PHCH	Perihilar Cholangiocarcinoma	Female	165	68	WHITE	NOT HISPANIC OR LATINO	No	Yes	WITH TUMOR	NA	NA	NA	No History of Primary Risk Factors	NA	NO	YES	NO	Cholangiocarcinoma; hilar/perihilar	Extended Lobectomy	G3	R0	T3	N0	M1	Stage IV	None	NO	A	14	0	6	197	150	450	1.3	0.8	1.2	4.6	3.5	5	0.8	0.1	1	0.8	0.6	1.1	0 - No Fibrosis	0
TCGA-W5-AA2U-01	IHCH	Intrahepatic Cholangiocarcinoma	Female	156	60	WHITE	NOT HISPANIC OR LATINO	No	No	WITH TUMOR	YES	1	Sister	Smoking	NA	NO	NO	NO	Cholangiocarcinoma; intrahepatic	Segmentectomy, Multiple	G3	R0	T1	N0	M0	Stage I	None	NO	A	NA	NA	NA	305	150	450	1	0.9	1.2	4.5	3.5	5	0.7	0.1	1	0.8	0.6	1.1	0 - No Fibrosis	1
TCGA-ZH-A8Y2-01	IHCH	Intrahepatic Cholangiocarcinoma	Female	173	80	BLACK OR AFRICAN AMERICAN	NOT HISPANIC OR LATINO	No	No	WITH TUMOR	YES	3	Sister|Sister|Brother	No History of Primary Risk Factors	NA	NO	NO	NO	Cholangiocarcinoma; intrahepatic	Segmentectomy, Multiple	G2	R0	T1	NX	M0	Stage I	Micro	NO	NA	7.8	0	10	NA	NA	NA	NA	NA	NA	NA	NA	NA	NA	NA	NA	NA	NA	NA	NA	NA
TCGA-3X-AAVB-01	EHCH	Extrahepatic Cholangiocarcinoma	Female	170	76	WHITE	NOT HISPANIC OR LATINO	No	No	NA	NO	NA	NA	No History of Primary Risk Factors	NA	NA	NA	NA	Cholangiocarcinoma; distal	Pancreaticoduodenectomy (Whipple Resection)	G1	R0	T3	N1	M1	Stage IVB	None	YES	A	NA	NA	NA	215	150	400	1.1	0.9	1.1	4.3	3.3	4.8	1.7	0	1.2	0.9	0.4	1.1	NA	0
TCGA-W5-AA2Q-01	IHCH	Intrahepatic Cholangiocarcinoma	Male	165	67	WHITE	NOT HISPANIC OR LATINO	No	No	TUMOR FREE	YES	1	Mother	Smoking	NA	NO	NO	NO	Cholangiocarcinoma; intrahepatic	Extended Lobectomy	G2	R0	T2b	N0	M0	Stage II	None	NO	A	4.3	0	6	174	150	450	9.3	8.4	12	3.7	3.4	4.7	1.4	0.1	1	1	0.9	1.4	1,2 - Portal Fibrosis	0
TCGA-W5-AA2Z-01	IHCH	Intrahepatic Cholangiocarcinoma	Female	162	82	WHITE	NOT HISPANIC OR LATINO	No	No	WITH TUMOR	YES	1	Grandmother	No History of Primary Risk Factors	NA	NO	YES	NO	Cholangiocarcinoma; intrahepatic	Lobectomy	G3	R1	T2	N0	M0	Stage II	None	NO	A	1.6	0	6	242	150	450	1	0.9	1.2	4.6	3.5	5	0.5	0.1	1	0.8	0.6	1.1	1,2 - Portal Fibrosis	0
TCGA-3X-AAVA-01	IHCH	Intrahepatic Cholangiocarcinoma	Female	NA	92	WHITE	NOT HISPANIC OR LATINO	No	No	WITH TUMOR	NO	NA	NA	Diabetes mellitus|Smoking	NA	NO	NO	NO	Cholangiocarcinoma; intrahepatic	Segmentectomy, Single	G2	R0	T2b	NX	M0	Stage II	None	YES	NA	5.4	0	10	214	150	400	NA	NA	NA	NA	NA	NA	NA	NA	NA	0.5	0.4	1.1	1,2 - Portal Fibrosis	1
TCGA-ZH-A8Y6-01	IHCH	Intrahepatic Cholangiocarcinoma	Female	152	89	BLACK OR AFRICAN AMERICAN	NOT HISPANIC OR LATINO	No	No	WITH TUMOR	YES	3	Mother|Grandmother|Grandmother	No History of Primary Risk Factors	NA	NA	NA	NA	Cholangiocarcinoma; intrahepatic	Segmentectomy, Multiple	G2	R0	T1	N0	M0	Stage I	None	NO	NA	NA	NA	NA	279000	130000	400000	1	NA	NA	3.9	3.4	5	0.3	0.2	1	1.2	0.6	1.3	NA	NA
TCGA-ZH-A8Y1-01	IHCH	Intrahepatic Cholangiocarcinoma	Female	165	78	WHITE	NOT HISPANIC OR LATINO	Yes	No	WITH TUMOR	NO	NA	NA	Smoking	NA	NO	NO	NO	Cholangiocarcinoma; intrahepatic	Segmentectomy, Multiple	G2	R1	T3	N1	M0	Stage IVA	Micro	NA	NA	NA	NA	NA	272000	150000	440000	0.9	NA	NA	4.6	3.5	5	0.7	0	1.2	0.8	0.6	1	NA	1
TCGA-ZU-A8S4-01	IHCH	Intrahepatic Cholangiocarcinoma	Male	183	122	WHITE	NOT HISPANIC OR LATINO	No	No	WITH TUMOR	NO	NA	NA	No History of Primary Risk Factors	NA	NO	YES	NO	Cholangiocarcinoma; intrahepatic	Lobectomy	G3	R0	T1	NX	MX	Stage I	None	YES	NA	1.9	0	8	279	140	400	1.1	0.9	1.2	4.2	3.5	5	0.4	0.2	1	0.9	0.6	1.3	0 - No Fibrosis	NA
TCGA-W5-AA2R-01	IHCH	Intrahepatic Cholangiocarcinoma	Female	158	72	WHITE	NOT HISPANIC OR LATINO	No	No	TUMOR FREE	YES	3	Brother|Brother|Sister	Smoking	NA	NO	NO	NO	Cholangiocarcinoma; intrahepatic	Segmentectomy, Multiple	G3	R0	T1	N0	M0	Stage I	None	NO	A	3.6	0	6	272	150	450	0.8	0.9	1.2	4.2	3.5	5	0.5	0.1	1	0.9	0.6	1.1	0 - No Fibrosis	0
TCGA-W5-AA2H-01	EHCH	Extrahepatic Cholangiocarcinoma	Female	162	71	WHITE	NOT HISPANIC OR LATINO	No	No	TUMOR FREE	YES	2	Father|Sister	No History of Primary Risk Factors	NA	NO	YES	NO	Cholangiocarcinoma; distal	Pancreaticoduodenectomy (Whipple Resection)	G3	R0	T3	N0	M0	Stage III	None	NO	A	3.1	0	6	369	150	450	0.9	0.8	1.2	4.3	3.5	5	1.2	0.1	1	0.9	0.6	1.1	0 - No Fibrosis	0
TCGA-W5-AA39-01	IHCH	Intrahepatic Cholangiocarcinoma	Male	176	80	WHITE	NOT HISPANIC OR LATINO	No	No	WITH TUMOR	YES	2	Mother|Father	No History of Primary Risk Factors	NA	NO	NO	NO	Cholangiocarcinoma; intrahepatic	Lobectomy	G4	RX	T2	N0	M0	Stage II	None	NO	A	2.7	0	6	350	150	450	1.2	0.9	1.2	3.5	3.5	5	0.6	0.1	1	1.1	0.8	1.3	0 - No Fibrosis	1
TCGA-W5-AA2O-01	IHCH	Intrahepatic Cholangiocarcinoma	Male	167	73	WHITE	NOT HISPANIC OR LATINO	No	No	WITH TUMOR	NO	NA	NA	Smoking	NA	NO	NO	NO	Cholangiocarcinoma; intrahepatic	Extended Lobectomy	G3	R0	T1	N0	M0	Stage I	None	NO	A	3.5	0	6	150	150	450	0.8	0.8	1.2	4.1	3.5	5	0.4	0	0.3	1.1	0.9	1.4	0 - No Fibrosis	0
TCGA-3X-AAVC-01	PHCH	Perihilar Cholangiocarcinoma	Female	159	104	WHITE	NOT HISPANIC OR LATINO	No	No	TUMOR FREE	NA	NA	NA	Other	Pancreatitis	NO	NO	NO	Cholangiocarcinoma; hilar/perihilar	Segmentectomy, Multiple	G3	R0	T1	N0	M0	Stage I	None	NO	B	NA	NA	NA	255	150	400	1.1	0.9	1.1	2.4	3.3	4.8	0.5	0	1.2	0.8	0.4	1.1	1,2 - Portal Fibrosis	0
TCGA-3X-AAVE-01	IHCH	Intrahepatic Cholangiocarcinoma	Male	160	59	ASIAN	NOT HISPANIC OR LATINO	No	No	TUMOR FREE	NA	NA	NA	Hepatitis B|Smoking	NA	NO	NO	NO	Cholangiocarcinoma; intrahepatic	Segmentectomy, Single	G2	R0	T2	N0	M0	Stage II	Micro	NO	A	3.6	0	10	233	150	400	0.9	0.9	1.1	4	3.3	4.8	1	0	1.4	0.9	0.6	1.4	3,4 - Fibrous Speta	0
TCGA-W5-AA2X-01	PHCH	Perihilar Cholangiocarcinoma	Male	167	88	WHITE	NOT HISPANIC OR LATINO	No	No	NA	YES	1	Sister	No History of Primary Risk Factors	NA	NO	NO	NO	Cholangiocarcinoma; hilar/perihilar	Pancreaticoduodenectomy (Whipple Resection)	G4	RX	T2b	N1	M1	Stage IVB	Micro	NO	A	4	0	6	541	150	450	1	0.9	1.2	4	3.5	5	0.7	0.1	1	0.8	0.8	1.3	1,2 - Portal Fibrosis	0
TCGA-ZH-A8Y5-01	IHCH	Intrahepatic Cholangiocarcinoma	Male	175	85	WHITE	NOT HISPANIC OR LATINO	No	No	WITH TUMOR	YES	1	Sister	Smoking	NA	NO	YES	NO	Cholangiocarcinoma; intrahepatic	Segmentectomy, Multiple	G3	R0	T3	N1	M1	Stage IVB	Micro	NO	NA	NA	NA	NA	269000	150000	440000	1	NA	NA	4.3	3.5	5	0.7	0	1.2	1	0.7	1.3	NA	0
TCGA-W5-AA33-01	IHCH	Intrahepatic Cholangiocarcinoma	Male	192	128	WHITE	NOT HISPANIC OR LATINO	No	No	TUMOR FREE	YES	2	Father|Grandmother	No History of Primary Risk Factors	NA	NO	NO	NO	Cholangiocarcinoma; intrahepatic	Segmentectomy, Multiple	G3	R0	T1	N0	M0	Stage I	None	NO	A	2	0	6	231	150	450	1.1	0.8	1.2	4.4	3.5	5	0.5	0.1	1	1	0.8	1.3	0 - No Fibrosis	1
TCGA-ZH-A8Y8-01	IHCH	Intrahepatic Cholangiocarcinoma	Male	183	98	WHITE	NOT HISPANIC OR LATINO	Yes	No	TUMOR FREE	YES	2	Sister|Sister	No History of Primary Risk Factors	NA	NO	NO	NO	Cholangiocarcinoma; intrahepatic	Lobectomy	G2	R0	T1	N0	M0	Stage I	None	YES	NA	NA	NA	NA	261000	150000	440000	1.1	NA	NA	NA	NA	NA	0.7	0	1.2	0.8	0.7	1	NA	NA
TCGA-WD-A7RX-01	IHCH	Intrahepatic Cholangiocarcinoma	Female	147	51	WHITE	HISPANIC OR LATINO	No	No	TUMOR FREE	YES	1	Mother	Cirrhosis|Diabetes mellitus|Smoking	NA	NO	NO	NO	Cholangiocarcinoma; intrahepatic	Other (specify)	G2	RX	T2b	NX	MX	Stage II	None	NA	NA	2.6	0	8.1	156	150	400	12.2	10.4	13.1	3.7	3.5	4.8	0.6	0.3	1.2	0.9	0.4	1	3,4 - Fibrous Speta	0
TCGA-W5-AA34-01	IHCH	Intrahepatic Cholangiocarcinoma	Female	160	71	WHITE	NOT HISPANIC OR LATINO	No	No	WITH TUMOR	YES	4	Mother|Father|Sister|Sister	No History of Primary Risk Factors	NA	NO	NO	NO	Cholangiocarcinoma; intrahepatic	Segmentectomy, Single	G2	R0	T1	N0	M0	Stage I	None	NO	A	2.5	0	6	203	150	450	1	0.8	1.2	4.2	3.5	5	0.4	0.1	1	0.6	0.6	1.1	0 - No Fibrosis	1
TCGA-W6-AA0S-01	IHCH	Intrahepatic Cholangiocarcinoma	Female	144	61	WHITE	HISPANIC OR LATINO	No	No	TUMOR FREE	NO	NA	NA	Diabetes mellitus|Non-Alcoholic Fatty Liver Disease	NA	NO	YES	NO	Cholangiocarcinoma; intrahepatic	Extended Lobectomy	G2	R0	T1	N0	MX	Stage I	None	YES	A	NA	0	8	267	140	450	1	0.9	1.2	4	3.5	4.8	0.3	0.2	1.3	0.6	0.5	1	1,2 - Portal Fibrosis	0
TCGA-4G-AAZO-01	IHCH	Intrahepatic Cholangiocarcinoma	Female	161	67	WHITE	NOT HISPANIC OR LATINO	No	No	WITH TUMOR	NO	NA	NA	No History of Primary Risk Factors	NA	NO	YES	NO	Cholangiocarcinoma; intrahepatic	Segmentectomy, Multiple	G2	R1	T2a	N0	M0	Stage II	None	NO	NA	2.4	0	9	164000	140000	450000	11.6	10	13	3.8	3.4	4.8	0.7	0.3	1.2	0.9	0.6	1.1	1,2 - Portal Fibrosis	1
TCGA-W5-AA31-01	IHCH	Intrahepatic Cholangiocarcinoma	Male	184	105	WHITE	NOT HISPANIC OR LATINO	Yes	No	TUMOR FREE	YES	2	Sister|Child	No History of Primary Risk Factors	NA	NO	NO	NO	Cholangiocarcinoma; intrahepatic	Extended Lobectomy	G3	R0	T1	N0	M0	Stage I	None	NO	NA	4.4	0	6	151	150	450	1.1	0.9	1.2	NA	NA	NA	0.6	0.1	1.1	0.9	0.8	1.3	0 - No Fibrosis	0
TCGA-W5-AA2W-01	IHCH	Intrahepatic Cholangiocarcinoma	Female	167	91	WHITE	NOT HISPANIC OR LATINO	No	No	WITH TUMOR	NO	NA	NA	No History of Primary Risk Factors	NA	NO	NO	NO	Cholangiocarcinoma; intrahepatic	Segmentectomy, Multiple	G3	R0	T2a	N1	M0	Stage IVA	None	NO	A	NA	NA	NA	217	150	450	1.1	0.9	1.2	3.7	3.5	5	0.4	0.1	1	0.6	0.6	1.1	0 - No Fibrosis	0
TCGA-ZH-A8Y4-01	IHCH	Intrahepatic Cholangiocarcinoma	Male	183	88	WHITE	NOT HISPANIC OR LATINO	Yes	No	WITH TUMOR	YES	1	Mother	Diabetes mellitus|Smoking	NA	NO	YES	NO	Cholangiocarcinoma; intrahepatic	Segmentectomy, Multiple	G3	R1	T1	N0	M0	Stage I	None	NO	NA	6	0	10	208000	150000	440000	1.1	NA	NA	4.2	3.5	5	0.3	0	1.2	0.9	0.7	1.3	NA	NA
TCGA-W5-AA2T-01	IHCH	Intrahepatic Cholangiocarcinoma	Female	155	62	WHITE	NOT HISPANIC OR LATINO	Yes	No	WITH TUMOR	NO	NA	NA	Smoking	NA	NO	YES	NO	Cholangiocarcinoma; intrahepatic	Extended Lobectomy	G3	R0	T2	N0	M0	Stage II	None	NO	A	NA	NA	NA	274	150	450	1	0.8	1.2	4.4	3.5	5	0.4	0.1	1	0.6	0.6	1.1	0 - No Fibrosis	0
TCGA-4G-AAZT-01	IHCH	Intrahepatic Cholangiocarcinoma	Male	175	65	WHITE	NOT HISPANIC OR LATINO	No	No	TUMOR FREE	NO	NA	NA	No History of Primary Risk Factors	NA	NO	NO	NO	Cholangiocarcinoma; intrahepatic	Segmentectomy, Multiple	G2	R0	T1	N0	M0	Stage I	None	NO	NA	2	0	9	354000	140000	450000	11.7	10	13	4.4	3.4	4.8	0.6	0.3	1.2	0.6	0.6	1.1	1,2 - Portal Fibrosis	0
TCGA-3X-AAV9-01	CHOL	Cholangiocarcinoma	Male	169	52	ASIAN	NOT HISPANIC OR LATINO	Yes	No	WITH TUMOR	YES	2	Brother|Brother	Ulcerative colitis	NA	NO	YES	NO	Cholangiocarcinoma; intrahepatic	Other (specify)	G2	R0	T1	N0	M0	Stage I	None	YES	B	NA	NA	NA	254	150	400	NA	NA	NA	2.7	3.3	4.8	0.2	0	1.4	1.1	0.6	1.4	0 - No Fibrosis	0
TCGA-W5-AA2I-01	IHCH	Intrahepatic Cholangiocarcinoma	Male	178	125	WHITE	NOT HISPANIC OR LATINO	No	No	WITH TUMOR	NO	NA	NA	No History of Primary Risk Factors	NA	NO	NO	NO	Cholangiocarcinoma; intrahepatic	Segmentectomy, Multiple	G2	R0	T1	N0	M0	Stage I	None	NO	A	2.9	0	6	138	150	450	1.1	0.9	1.2	4.4	3.5	5	0.7	0.1	1	1.4	0.9	1.4	0 - No Fibrosis	0
TCGA-W5-AA2G-01	IHCH	Intrahepatic Cholangiocarcinoma	Female	159	52	WHITE	NOT HISPANIC OR LATINO	No	No	TUMOR FREE	YES	1	Father|Father|Father	No History of Primary Risk Factors	NA	NO	NO	NO	Cholangiocarcinoma; intrahepatic	Extended Lobectomy	G3	R0	T1	N0	M0	Stage I	None	NO	A	2.5	0	6	159	150	450	1.2	0.8	1.2	4.1	3.5	5	0.7	0.1	1	0.7	0.6	1.1	0 - No Fibrosis	1
[truncated: 8 more columns]
